# Supplementary material for: A Comprehensive Study of the Microbiome, Resistome, and Physical and Chemical Characteristics of Chicken Waste from Intensive Farms
Source: Biomolecules. 2022 Aug 17;12(8):1132. doi: 10.3390/biom12081132 (PMC9406075; doi:10.3390/biom12081132)
Supplement: Supplementary file 1 [file biomolecules-12-01132-s001.zip › Supplementary material file S1.xlsx]

## Sheet: gene relative abundances
Gene group	Gene	primer reverse	primer forward	functional classification	Chicken Litter 1	Chicken Litter 2	Chicken Litter 3	Chicken Litter [average]	Chicken Manure 1	Chicken Manure 2	Chicken Manure 3	Chicken Manure [average]	Chicken Wastes [average]
Aminoglycoside	aac(6')I1_1	GACCGGATTAAGGCCGATG	CTTGCCTTGATATTCAGTTTTTATAACCA	deactivate	0.000192321	0.000301921	0.000434018	0.00030942	0	0	0	0	0.00015471
Aminoglycoside	aac(6')-Ib_1	CGTCGCCGAGCAACTTG	CGGTACCTTGCCTCTCAAACC	deactivate	0.000472503	0.000788921	0.00109165	0.000784357	0.000357638	0.000148613	0.000191987	0.000232746	0.000508552
Aminoglycoside	aac(6')-Ib_2	GTTTGAGAGGCAAGGTACCGTAA	GAATGCCTGGCGTGTTTGA	deactivate	4.89819e-05	0.000103363	0.000172461	0.000108269	0.000212342	0.000129736	0.000169771	0.000170616	0.000139442
Aminoglycoside	aac(6')-Ib_3	AGAAGCACGCCCGACACTT	GCTCTCCATTCAGCATTGCA	deactivate	0.000154113	0.000541648	0.000693216	0.000462992	0.000265241	0.000205356	0.0001852	0.000218599	0.000340796
Aminoglycoside	aac(6')-II	CGACCCGACTCCGAACAA	GCACGAATCCTGCCTTCTCA	deactivate	7.18205e-05	5.52763e-05	8.27992e-05	6.99653e-05	0.000223705	0.000184027	0.000327316	0.000245016	0.000157491
Aminoglycoside	aac3-VI	CGTCACTTATTCGATGCCCTTAC	GTCGGGCGCGGCATA	deactivate	0.0133381	0.0280043	0.0299291	0.0237571	0.00445641	0.00240592	0.00327528	0.0033792	0.0135682
Aminoglycoside	aacA/aphD	AGAGCCTTGGGAAGATGAAGTTT	TTGATCCATACCATAGACTATCTCATCA	deactivate	0.014911	0.0153931	0.0143576	0.0148873	0.00358119	0.00148415	0.000192282	0.00175254	0.0083199
Aminoglycoside	aacC2	ACGGCATTCTCGATTGCTTT	CCGAGCTTCACGTAAGCATTT	deactivate	0	0	0	0	0.000636884	0.000297625	0.000262801	0.000399103	0.000199552
Aminoglycoside	aacC4	CGGCGTGGGACACGAT	AGGGAACCTTTGCCATCAACT	deactivate	0.00663759	0.00625151	0.00458738	0.00582549	0.000230001	0.000125515	0.00013316	0.000162892	0.00299419
Aminoglycoside	aadA_1	GTTGTGCACGACGACATCATT	GGCTCGAAGATACCTGCAAGAA	deactivate	0.0444286	0.0479361	0.0406128	0.0443258	0.154672	0.0854103	0.0687864	0.102956	0.0736411
Aminoglycoside	aadA_2	CGAGATTCTCCGCGCTGTA	GCTGCCATTCTCCAAATTGC	deactivate	0.0393381	0.0384304	0.0339613	0.0372433	0.172484	0.0821745	0.0600678	0.104909	0.071076
Aminoglycoside	aadA1	AGCTAAGCGCGAACTGCAAT	TGGCTCGAAGATACCTGCAA	deactivate	0.0436141	0.0465208	0.0431529	0.0444293	0.171786	0.08425	0.0745869	0.110208	0.0773185
Aminoglycoside	aadA2_1	ACGGCTCCGCAGTGGAT	GGCCACAGTAACCAACAAATCA	deactivate	0.0203255	0.0216928	0.0209009	0.0209731	0.0237157	0.0199964	0.0211772	0.0216298	0.0213014
Aminoglycoside	aadA2_2	CTTGTCGTGCATGACGACATC	TCGAAGATACCCGCAAGAATG	deactivate	0.0317324	0.0338569	0.0322061	0.0325984	0.0257469	0.0228582	0.0419769	0.030194	0.0313962
Aminoglycoside	aadA2_3	CAATGACATTCTTGCGGGTATC	GACCTACCAAGGCAACGCTATG	deactivate	0.0574781	0.0587932	0.0504069	0.0555594	0.155437	0.08367	0.0692963	0.102801	0.0791802
Aminoglycoside	aadA5_1	GTTCTTGCTCTTGCTCGCATT	GATGCTCGGCAGGCAAAC	deactivate	0.00131435	0.0020158	0.00246498	0.00193171	0.00469167	0.00311056	0.00450914	0.00410379	0.00301775
Aminoglycoside	aadA5_2	ATCACGATCTTGCGATTTTGCT	CTGCGGATGGGCCTAGAAG	deactivate	0.000679609	0.000878609	0.00115089	0.000903037	0.00263976	0.00240629	0.00406793	0.00303799	0.00197052
Aminoglycoside	aadA9_1	CGCGGCAAGCCTATCTTG	CAAATCAGCGACCGCAGACT	deactivate	0.000267817	0.00037031	0.000299115	0.000312414	0.0123803	0.00510143	0.00284789	0.00677653	0.00354447
Aminoglycoside	aadA9_2	GGATGCACGCTTGGATGAA	CCTCTAGCGGCCGGAGTATT	deactivate	0.00425099	0.00503801	0.00443312	0.00457404	0.0107289	0.00640714	0.00706508	0.00806702	0.00632053
Aminoglycoside	aadD	CCGACAACATTTCTACCATCCTT	ACCGAAGCGCTCGTCGTATA	deactivate	0.0415195	0.0355854	0.0245117	0.0338722	0.00958746	0.00707323	0.00647519	0.00771196	0.0207921
Aminoglycoside	aadE	TACCTTATTGCCCTTGGAAGAGTTA	GGAACTATGTCCCTTTTAATTCTACAATCT	deactivate	0.037616	0.040239	0.0397428	0.0391993	0.0344898	0.0214823	0.00998081	0.0219843	0.0305918
Aminoglycoside	aphA1/7	TGAACAAGTCTGGAAAGAAATGCA	CCTATTAATTTCCCCTCGTCAAAAA	deactivate	0.0552182	0.0483892	0.0386597	0.0474224	0.00434969	0.00277236	0.00205709	0.00305971	0.0252411
Aminoglycoside	aphA3_1	AAAAGCCCGAAGAGGAACTTG	CATCTTTCACAAAGATGTTGCTGTCT	deactivate	0.0257046	0.0223687	0.0276258	0.025233	0.0051718	0.00365618	0.00446172	0.0044299	0.0148315
Aminoglycoside	aphA3_2	CGGAATTGAAAAAACTGATCGAA	ATACCGGCTGTCCGTCATTT	deactivate	0.0762961	0.0889258	0.0461517	0.0704579	0.0120964	0.00639776	0.00760899	0.00870105	0.0395795
Aminoglycoside	spcN_2	CAGAATCTTCCTGAAAAGTTTGATGAA	CGCAGACACGCCGAATC	deactivate	5.46316e-05	0.000107819	0.000124165	9.55385e-05	0	0	0	0	4.77693e-05
Aminoglycoside	str	AATGAGTTTTGGAGTGTCTCAACGTA	AATCAAAACCCCTATTAAAGCCAAT	deactivate	0.0774905	0.0572842	0.0320635	0.0556127	0.0358366	0.0176733	0.00797309	0.0204943	0.0380535
Aminoglycoside	strA	CCGGTGGCATTTGAGAAAAA	GTGGCTCAACCTGCGAAAAG	deactivate	0.000622103	0.000743509	0.00119455	0.000853386	0.00260465	0.00160721	0.00156735	0.0019264	0.00138989
Aminoglycoside	strB	GCTCGGTCGTGAGAACAATCT	CAATTTCGGTCGCCTGGTAGT	deactivate	0.0504589	0.0464116	0.0327622	0.0432109	0.130657	0.0767307	0.0582805	0.088556	0.0658834
Beta Lactam	ampC/blaDHA	TGGCCGCAGCAGAAAGA	CCGTTTTATGCACCCAGGAA	deactivate	3.67306e-05	6.41871e-05	7.9967e-05	6.02949e-05	0	0	0	0	3.01474e-05
Beta Lactam	ampC_1	AACAAAAGATCCCCGGTATGG	ACGCCCGTAAATGTTTTGCT	deactivate	0.00114245	0.00149335	0.00137192	0.00133591	0	0	0	0	0.000667953
Beta Lactam	ampC_2	TCCGGTGACGCGACAGA	CAGCACGCCGGTGAAAGT	deactivate	0.00111716	0.00138905	0.00139985	0.00130202	0.00017506	8.99256e-05	0.000159781	0.000141589	0.000721806
Beta Lactam	ampC_5	CAGCCGCTGATGAAAAAATATG	CAGCGAGCCCACTTCGA	deactivate	0	0	0	0	0.000482575	0.000245365	0.000320358	0.000349433	0.000174716
Beta Lactam	ampC_6	GCAGCACGCCCCGTAA	TGTACCCATGATGCGCGTACT	deactivate	0.00108739	0.00155035	0.00170806	0.0014486	0	0	0	0	0.0007243
Beta Lactam	blaACT_1	CTGTTCGAGCTGGGTTCTATAAGTAAA	CAGTATCTGGTCACCGGATCGT	deactivate	0.000339253	0.000884352	0.00178717	0.00100359	5.94472e-05	5.0083e-05	7.77178e-05	6.2416e-05	0.000533004
Beta Lactam	blaACT_2	CCGCTCAAGCTGGACCATAC	CCATATCCTGCACGTTGGTTT	deactivate	0.000424491	0.000362233	0.000480851	0.000422525	0	0	0	0	0.000211262
Beta Lactam	blaCMY_2	AAAGCCTCAT GGGTGCATAAA	ATAGCTTTTGTTTGCCAGCATCA	deactivate	0.000213094	0.000345968	0.00035023	0.000303097	4.87896e-05	4.12311e-05	6.6738e-05	5.22529e-05	0.000177675
Beta Lactam	blaCMY2	GCGAGCAGCCTGAAGCA	CGGATGGGCTTGTCCTCTT	deactivate	0.000226277	0.000194731	0.000287699	0.000236236	0	0	0	0	0.000118118
Beta Lactam	blaCTX-M_1	GGAGGCGTGACGGCTTTT	TTCAGTGCGATCCAGACGAA	deactivate	6.54843e-05	7.22666e-05	6.69214e-05	6.82241e-05	0	0	0	0	3.4112e-05
Beta Lactam	blaCTX-M_2	GCCGCGGTGCTGAAGA	ATCGGATTATAGTTAACCAGGTCAGATTT	deactivate	0.000303162	0.000713691	0.000720488	0.000579114	0.000119764	8.76039e-05	0.000151882	0.00011975	0.000349432
Beta Lactam	blaCTX-M_4	CTTGGCGTTGCGCTGAT	CGTTCATCGGCACGGTAGA	deactivate	0.000662193	0.00134736	0.00185086	0.0012868	0.000667579	0.000474017	0.000371495	0.000504364	0.000895584
Beta Lactam	blaCTX-M_6	CACAGTTGGTGACGTGGCTTAA	CTCCGCTGCCGGTTTTATC	deactivate	0.000930591	0.00189237	0.00276684	0.00186327	0	0	0	0	0.000931634
Beta Lactam	blaIMP_1	AACACGGTTTGGTGGTTCTTGTA	GCGCTCCACAAACCAATTG	deactivate	0.0235845	0.0283921	0.0277407	0.0265724	0	0	0	0	0.0132862
Beta Lactam	blaKPC_1	TCGCCCTGGATGTACACCTT	ACCATTGCCGACATCAACAAC	deactivate	3.92257e-05	4.50467e-05	6.09551e-05	4.84092e-05	0	0	0	0	2.42046e-05
Beta Lactam	blaKPC_2	GCCGCCGTGCAATACAGT	GCCGCCCAACTCCTTCA	deactivate	4.31902e-05	7.04953e-05	6.78912e-05	6.05256e-05	0	0	0	0	3.02628e-05
Beta Lactam	bla-L1	CACCGGGTTACCAGCTGAAG	GCGAAGCTGCGCTTGTAGTC	deactivate	6.73949e-05	7.87392e-05	6.74656e-05	7.11999e-05	0	0	0	0	3.56e-05
Beta Lactam	blaMOX/blaCMY	CTATGTCAATGTGCCGAAGCA	GGCTTGTCCTCTTTCGAATAGC	deactivate	3.46014e-05	3.69226e-05	3.99825e-05	3.71688e-05	0	0	0	0	1.85844e-05
Beta Lactam	blaOCH	GGCGACTTGCGCCGTAT	TTTTCTGCTCGGCCATGAG	deactivate	0.000106323	0.000138519	0.000167592	0.000137478	0	0	0	0	6.8739e-05
Beta Lactam	blaOXA1/blaOXA30	CGGATGGTTTGAAGGGTTTATTAT	TCTTGGCTTTTATGCTTGATGTTAA	deactivate	0	0	0	0	5.45041e-05	4.19425e-05	7.15588e-05	5.60018e-05	2.80009e-05
Beta Lactam	blaOXA10	CGGATGGTTTGAAGGGTTTATTAT	TCTTGGCTTTTATGCTTGATGTTAA	deactivate	0.000331518	0.000329401	0.000356023	0.000338981	8.30478e-05	6.21861e-05	8.29778e-05	7.60706e-05	0.000207526
Beta Lactam	blaOXA58	GCAATTGCCTTTTAAACCTGA	CTGCCTTTTCAACAAAACCC	deactivate	0.00190761	0.00298475	0.00331282	0.00273506	0.000146882	9.94051e-05	0.000163093	0.00013646	0.00143576
Beta Lactam	blaOXY	CGTTCAGGCGGCAGGTT	GCCGCGATATAAGATTTGAGAATT	deactivate	0.000132218	0.000235568	0.000396385	0.000254724	0.000668848	0.000452882	0.00081611	0.000645947	0.000450335
Beta Lactam	blaPAO	CGCCGTACAACCGGTGAT	GAAGTAATGCGGTTCTCCTTTCA	deactivate	3.90673e-05	5.5445e-05	5.31911e-05	4.92345e-05	0	0	0	0	2.46172e-05
Beta Lactam	blaROB	GCAAAGGCATGACGATTGC	CGCGCTGTTGTCGCTAAA	deactivate	7.82322e-05	7.84449e-05	7.40756e-05	7.69176e-05	0	0	0	0	3.84588e-05
Beta Lactam	blaSFO	CCGCCGCCATCCAGTA	GGGCCGCCAAGATGCT	deactivate	0.00222345	0.00366612	0.00540141	0.00376366	0.00128229	0.000567159	0.000481126	0.00077686	0.00227026
Beta Lactam	blaSHV_1	TCCCATGATGAGCACCTTTAAA	TTCGTCACCGGCATCCA	deactivate	0.000936714	0.00189004	0.00221647	0.00168108	0.000779808	0.000300763	7.85981e-05	0.00038639	0.00103373
Beta Lactam	blaSHV_2	CTTTCCCATGATGAGCACCTTT	TCCTGCTGGCGATAGTGGAT	deactivate	0.0259718	0.0301568	0.0288362	0.0283216	0	0	0	0	0.0141608
Beta Lactam	blaSHV_3	GCGTTATTTTCGCCTGTGTA	AGGTGCTCATCATGGGAAAG	deactivate	0.000493205	0.000317687	0.000164561	0.000325151	0	0	0	0	0.000162576
Beta Lactam	blaTEM	AGCATCTTACGGATGGCATGA	TCCTCCGATCGTTGTCAGAAGT	deactivate	4.49876e-05	8.10159e-05	8.29259e-05	6.96431e-05	0	0	0	0	3.48216e-05
Beta Lactam	blaTLA	ACACTTTGCCATTGCTGTTTATGT	TGCAAATTTCGGCAATAATCTTT	deactivate	0.00654886	0.00509	0.0034435	0.00502745	0	0	0	0	0.00251373
Beta Lactam	blaZ	GGAGATAAAGTAACAAATCCAGTTAGATATGA	TGCTTAATTTTCCATTTGCGATAAG	deactivate	0	0	0	0	0.000190467	0.000156488	0.000235608	0.000194188	9.70938e-05
Beta Lactam	cfiA	GCAGCGTTGCTGGACACA	GTTCGGGATAAACGTGGTGACT	deactivate	6.31198e-05	4.26095e-05	5.74791e-05	5.44028e-05	0	0	0	0	2.72014e-05
Beta Lactam	cphA_1	GCGAGCTGCACAAGCTGAT	CGGCCCAGTCGCTCTTC	deactivate	0.000207732	0.000422315	0.000458415	0.000362821	0.000203717	0.000102257	0.000196768	0.000167581	0.000265201
Beta Lactam	cphA_2	GTGCTGATGGCGAGTTTCTG	GGTGTGGTAGTTGGTGTTGATCAC	deactivate	0.00014972	0.000195316	0.000347835	0.000230957	0	0	0	0	0.000115479
Beta Lactam	fox5	GGTTTGCCGCTGCAGTTC	GCGGCCAGGTGACCAA	deactivate	0.00205171	0.00331694	0.00520095	0.0035232	0.00104792	0.000472608	0.000216553	0.000579026	0.00205111
Beta Lactam	imiR	CCGGACTAGAGCTTCATGTAAGC	CCCACGCGGTACTCTTGTAAA	regulator	0.00131939	0.0013217	0.00147288	0.00137132	0	0	0	0	0.00068566
Beta Lactam	mecA	GGTTACGGACAAGGTGAAATACTGAT	TGTCTTTTAATAAGTGAGGTGCGTTAATA	protection	0	0	0	0	7.45603e-05	9.43057e-05	0.000116212	9.5026e-05	4.7513e-05
Beta Lactam	pbp	CCGGTGCCATTGGTTTAGA	AAAATAGCCGCCCCAAGATT	protection	0.00146249	0.00111064	0.000692863	0.00108866	0	0	0	0	0.000544332
Beta Lactam	pbp2b	AGACGGTAACGTATAACTTTTTGAAAGA	GCGTGTAGCCGGCAATG	protection	0.000503736	0.00110653	0.00157923	0.00106316	0.00099537	0.000387509	0.000123916	0.000502265	0.000782714
Beta Lactam	Pbp5	GGCGAACTTCTAATTAATCCTATCCA	CGCCGATGACATTCTTCTTATCTT	protection	0.00380048	0.00408144	0.00346811	0.00378335	0.000202889	0.000120383	0.000202056	0.000175109	0.00197923
Beta Lactam	penA	AGACGGTAACGTATAACTTTTTGAAAGA	GCGTGTAGCCGGCAATG	protection	0	0	0	0	0.00108613	0.000471694	0.00014415	0.000567325	0.000283663
Integrons	intI1_1	CGAACGAGTGGCGGAGGGTG	TACCCGAGAGCTTGGCACCCA	Integrase	0.116335	0.156013	0.161497	0.144615	0.0971684	0.0931783	0.139196	0.109848	0.127231
Integrons	intI1_2	CGAAGTCGAGGCATTTCTGTC	GCCTTCCAGAAAACCGAGGA	Integrase	0.0823784	0.0931783	0.0846298	0.0867288	0	0	0	0	0.0433644
Integrons	intI1_3	GCCTTGATGTTACCCGAGAG	GATCGGTCGAATGCGTGT	Integrase	0.0620987	0.0692963	0.0572623	0.0628858	0.14076	0.078416	0.0684019	0.0958594	0.0793726
Integrons	intI1_4	CTGGATTTCGATCACGGCACG	ACATGCGTGTAAATCATCGTCG	Integrase	0.0280101	0.0353523	0.0383744	0.0339123	0.0559793	0.0257569	0.0171717	0.0329693	0.0334408
Integrons	intI2_2	TGCTTTTCCCACCCTTACC	GACGGCTACCCTCTGTTATCTC	Integrase	0.010081	0.015189	0.018143	0.014471	0.0593196	0.011283	0.00535848	0.0253203	0.0198957
Integrons	intI3_1	GCCACCACTTGTTTGAGGA	GGATGTCTGTGCCTGCTTG	Integrase	4.8077e-05	9.26383e-05	7.95203e-05	7.34119e-05	0	0	0	0	3.67059e-05
Integrons	intI3_2	GCCACCACTTGTTTGAGGA	GGATGTCTGTGCCTGCTTG	Integrase	0.000125038	0.000383161	0.000387091	0.00029843	0	0	0	0	0.000149215
MDR	acrA_1	GGTCTATCACCCTACGCGCTATC	GCGCGCACGAACATACC	efflux	0.00101452	0.00148037	0.00212451	0.0015398	0	0	0	0	0.0007699
MDR	acrA_2	TACTTTGCGCGCCATCTTC	CGTGCGCGAACGAACAT	efflux	0.00357481	0.00474712	0.00545133	0.00459109	0.000400901	0.000225992	0.0001849	0.000270598	0.00243084
MDR	acrA_3	CAACGATCGGACGGGTTTC	TGGCGATGCCACCGTACT	efflux	0.000698499	0.000834716	0.00104234	0.000858519	0.000340981	0.000266265	0.00038696	0.000331402	0.000594961
MDR	acrA_4	CAGACCCGCATCGCATATT	CGACAATTTCGCGCTCATG	efflux	3.69859e-05	0.000142207	0.000196573	0.000125255	0	0	0	0	6.26276e-05
MDR	acrA_5	CGTGCGCGAACGAACA	ACTTTGCGCGCCATCTTC	efflux	0.00170078	0.00256157	0.00330401	0.00252212	0.000724207	0.000312101	8.50298e-05	0.000373779	0.00144795
MDR	acrB_1	AGTCGGTGTTCGCCGTTAAC	CAAGGAAACGAACGCAATACC	efflux	0.00070105	0.0010851	0.00128383	0.00102333	0	0	0	0	0.000511664
MDR	acrF	GCGGCCAGGCACAAAA	TACGCTCTTCCCACGGTTTC	efflux	0.00089545	0.00122765	0.00125171	0.00112493	0	0	0	0	0.000562467
MDR	acrR_1	GCGCTGGAGACACGACAAC	GCCTTGCTGCGAGAACAAA	regulator	5.2656e-05	0.000207824	0.000299659	0.000186713	0	0	0	0	9.33565e-05
MDR	acrR_2	GATGATACCCCCTGCTGTGAGA	ACCAAACAAGAAGCGCAAGAA	regulator	0.000733574	0.000945787	0.000965695	0.000881685	0	0	0	0	0.000440843
MDR	acrR_3	TGCAACACGCGCTTTCTC	ACGATTGCGGGCAGGTT	regulator	0.00121882	0.00170386	0.00180162	0.00157477	0.00194413	0.000787479	0.000406385	0.001046	0.00131038
MDR	adeA	CAGTTCGAGCGCCTATTTCTG	CGCCCTGACCGACCAAT	efflux	3.49114e-05	7.49352e-05	0.000151659	8.71685e-05	0	0	0	0	4.35843e-05
MDR	cfr	GCAAAATTCAGAGCAAGTTACGAA	AAAATGACTCCCAACCTGCTTTAT	protection	0.00118756	0.000809565	0.000449984	0.000815704	0.0320367	0.0165174	0.014853	0.0211357	0.0109757
MDR	cmr	CGGCATCGTCAGTGGAATT	CGGTTCCGAAAAAGATGGAA	efflux	0.000191398	0.000346544	0.000340481	0.000292808	0	0	0	0	0.000146404
MDR	emrD_1	CTCAGCAGTATGGTGGTAAGCATT	ACCAGGCGCCGAAGAAC	efflux	0.00319344	0.00530612	0.00797533	0.00549163	0.000706377	0.000487381	0.0003405	0.000511419	0.00300152
MDR	marR_1	GCGGCGTACTGGTGAAGCTA	TGCCCTGGTCGTTGATGA	regulator	0.000419283	0.00120752	0.00172014	0.00111565	0.000112115	7.68228e-05	0.000118261	0.0001024	0.000609024
MDR	mdtA	CCTAACGGGCGTGACTTCA	TTCACCTGTTTCAAGGGTCAAA	efflux	4.74447e-05	8.89742e-05	0.000110621	8.23466e-05	0	0	0	0	4.11733e-05
MDR	mdtE	CGTCGGCGCACTCGTT	TCCAGACGTTGTACGGTAACCA	efflux	0.00268695	0.00289558	0.00286783	0.00281679	0	0	0	0	0.00140839
MDR	mdtF	CCACCATCGGGCTTTCC	CCCTTCTTTCTGCATCATCTCA	efflux	0.00111307	0.0012828	0.00142048	0.00127212	0	0	0	0	0.000636059
MDR	mdtG_1	TGGCACAAAATATCTGGCAGTT	TTGTGTGGCGATAAGAGCATTAG	efflux	0.00105244	0.00136589	0.001465	0.00129445	0	0	0	0	0.000647223
MDR	mdtH_1	CTGCCGTTAAATGGATGTATGC	ACTCCAGCGGGCGATAGG	efflux	0.00218294	0.0029275	0.00358626	0.0028989	0.000721651	0.000284801	7.65575e-05	0.000361003	0.00162995
MDR	mepA	ATCGGTCGCTCTTCGTTCAC	ATAAATAGGATCGAGCTGCTGGAT	efflux	0.000165994	0.000304826	0.000575454	0.000348758	0.000263536	0.000221738	0.00031611	0.000267128	0.000307943
MDR	mexB	CTGGAGATCGACGACGAGAAG	GAAATCGTTGACGTAGCTGGAA	efflux	0.000566158	0.000685165	0.00100117	0.000750831	0	0	0	0	0.000375415
MDR	mexF	CCGCGAGAAGGCCAAGA	TTGAGTTCGGCGGTGATGA	efflux	0.0160256	0.0272524	0.0234421	0.02224	0.00238468	0.00211141	0.00235362	0.00228324	0.0122616
MDR	mtrC_1	GGACGGGAAGATGGTCCAA	CGTAGCGTTCCGGTTCGAT	efflux	7.04673e-05	0.000172355	7.9767e-05	0.00010753	0	0	0	0	5.37649e-05
MDR	mtrD_1	CCGCCAAGCCGATATAGACA	GGCCGGGTTGCCAAA	efflux	0.000679609	0.0011593	0.00145965	0.00109952	0	0	0	0	0.000549759
MDR	mtrD_2	TGCGCGTAGTCGTTCATCTC	CGTTCCAATTTCCTGATGATTG	efflux	5.03723e-05	5.92202e-05	6.49996e-05	5.81974e-05	0	0	0	0	2.90987e-05
MDR	mtrD_3	GGTCGGCACGCTCTTGTC	TGAAGAATTTGCGCACCACTAC	efflux	8.07287e-05	0.000148836	0.000182967	0.000137511	0	0	0	0	6.87553e-05
MDR	oprD	ATGAAGTGGAGCGCCATTG	GGCCACGGCGAACTGA	efflux	0.00398117	0.00675707	0.010025	0.00692107	0.000962049	0.000622351	0.00072277	0.000769057	0.00384506
MDR	oprJ	ACGAGAGTGGCGTCGACAA	AAGGCGATCTCGTTGAGGAA	efflux	0.00560433	0.00837746	0.00862266	0.00753482	0.000717358	0.000583991	0.000508296	0.000603215	0.00406902
MDR	qac	GGAGATTTAGCTCATGTAGCTGAAGAA	AAGCTGTTTTATCCCCGTAGCTTTA	efflux	3.81823e-05	5.46591e-05	4.17331e-05	4.48582e-05	0	0	0	0	2.24291e-05
MDR	qacH	CATCGTGCTTGTGGCAGCTA	TGAACGCCCAGAAGTCTAGTTTT	efflux	5.97263e-05	0.000140332	0.000171126	0.000123728	0.000157545	0.00017528	0.000202158	0.000178328	0.000151028
MDR	sat4	GAATGGGCAAAGCATAAAAACTTG	CCGATTTTGAAACCACAATTATGATA	efflux	0.0431612	0.0428641	0.0338086	0.0399446	0.00478353	0.00281524	0.00229874	0.00329917	0.0216219
MDR	tolC_1	GCCAGGCAGAGAACCTGATG	CGCAATTCCGGGTTGCT	efflux	0.000108154	0.000203097	0.000181149	0.000164133	0	0	0	0	8.20667e-05
MDR	tolC_2	CAGGCAGAGAACCTGATGCA	CGCAATTCCGGGTTGCT	efflux	0.000196983	0.000275726	0.000298795	0.000257168	0	0	0	0	0.000128584
MDR	ttgA	ACGCCAATGCCAAACGATT	GTCACGGCGCAGCTTGA	efflux	0.000277124	0.000426366	0.000736904	0.000480131	0.000131202	8.01912e-05	0.000118258	0.000109884	0.000295008
MDR	uidA	AACCACGCGTCTGTTGACTG	CCCGGTTGCCAGAGGTG	efflux	0.00188203	0.00395832	0.00623547	0.00402527	0	0	0	0	0.00201264
MDR	yceL/mdtH_1	TCGGGATGGTGGGCAAT	CGATAACCGAGCCGATGTAGA	efflux	0.000555181	0.00102334	0.00115945	0.000912659	8.95362e-05	7.10033e-05	0.000244856	0.000135132	0.000523895
MGE	IncN_rep	AGTTCACCACCTACTCGCTCCG	CAAGTTCTTCTGTTGGGATTCCG	plasmid incompatibility	0.000485252	0.000687788	0.00092964	0.000700893	0.000116877	7.17075e-05	0.000154113	0.000114232	0.000407563
MGE	IncP_oriT	CAGCCTCGCAGAGCAGGAT	CAGCCGGGCAGGATAGGTGAAGT	plasmid incompatibility	0.000257649	0.000561244	0.00103603	0.000618308	0.00259683	0.00139603	0.000823054	0.0016053	0.00111181
MGE	IncQ_oriT	TTCGCGCTCGTTGTTCTTCGAGC	GCCGTTAGGCCAGTTTCTCG	plasmid incompatibility	3.1306e-05	6.66576e-05	8.99021e-05	6.26219e-05	0.00799911	0.00639307	0.0104915	0.00829457	0.0041786
MGE	IncW_trwAB	AGCGTATGAAGCCCGTGAAGGG	AAAGATAAGCGGCAGGACAATAACG	plasmid incompatibility	0.000315585	0.000459691	0.000484567	0.000419948	0	0	0	0	0.000209974
MGE	IS1111	GTCTTAAGGTGGGCTGCGTG	CCCCGAATCTCATTGATCAGC	Insertional sequence	0.00128429	0.00174902	0.00161099	0.0015481	9.13015e-05	0.000103173	0.000154166	0.000116213	0.000832156
MGE	IS613	AGGTTCGGACTCAATGCAACA	TTCAGCACATACCGCCTTGAT	Transposase	0	0	0	0	0.05262	0.0208923	0.00336117	0.0256245	0.0128122
MGE	ISAba3-Acineto	TCAGAGGCAGCGGTATACGA	GGTTGATTCAGTTAAAGTACGTAAAACTTT	Insertional sequence	0.0012563	0.00218527	0.00222087	0.00188748	0.000234614	0.000106294	0.000170534	0.000170481	0.00102898
MGE	ISEfm1-Entero	AGGTGTCCATGACGTGAAAGTG	TCCTTTGTCCCCTAGGATATTGG	Insertional sequence	0.29683	0.335534	0.328048	0.320137	0.00321105	0.00211491	0.00226984	0.00253194	0.161335
MGE	ISSm2-Xanthob	TGGATCGACCGGTTCCAT	GCTGACCGAGCTGTCCATGT	Insertional sequence	0.000256517	0.000446048	0.000793646	0.000498737	0.00338833	0.00206762	0.00246414	0.00264003	0.00156938
MGE	orf37-IS26	GCCGGGTTGTGCAAATAGAC	TGGCAATCTGTCGCTGCTG	Insertional sequence	0.00711231	0.0158863	0.0235497	0.0155161	0.0022576	0.00156224	0.00310939	0.00230974	0.00891291
MGE	pNI105map-F	CGCTAAGGATGTTTACAC	CTCAACCGTTCTAGGATT	MGE(plasmid replication)	0.0534367	0.0640569	0.081066	0.0661865	0.000157327	0.00135003	0.00457088	0.00202608	0.0341063
MGE	Tn5	TCAGAGGCAGCGGTATACGA	GGTTGATTCAGTTAAAGTACGTAAAACTTT	Insertional sequence	0.000526632	0.000778838	0.000900839	0.000735436	0.000149619	0.000235479	0.000155861	0.00018032	0.000457878
MGE	tnpA_1	GCCGCACTGTCGATTTTTATC	GCGGGATCTGCCACTTCTT	Transposase	0.143768	0.133363	0.100679	0.125937	0.0155865	0.00748556	0.00668599	0.00991935	0.067928
MGE	tnpA_2	CCGATCACGGAAAGCTCAAG	GGCTCGCATGACTTCGAATC	Transposase	0.153907	0.14209	0.113224	0.136407	0.340622	0.206598	0.190564	0.245928	0.191168
MGE	tnpA_3	GGGCGGGTCGATTGAAA	GTGGGCGGGATCTGCTT	Transposase	0.0501474	0.0474949	0.0375044	0.0450489	0	0	0	0	0.0225245
MGE	tnpA_4	CATCATCGGACGGACAGAATT	GTCGGAGATGTGGGTGTAGAAAGT	Transposase	0.0105106	0.0102921	0.00895886	0.0099205	0.00989844	0.00415094	0.00216086	0.00540341	0.00766196
MGE	tnpA_5	GAAACCGATGCTACAATATCCAATTT	CAGCACCGTTTGCAGTGTAAG	Transposase	0	0	0	0	0.00745467	0.00413033	0.00591103	0.00583201	0.002916
MGE	tnpA_6	TGCAGATGGTTTAACCTTGGATATTT	TCGGTTCATCAAACTGCTTCAC	Transposase	0.471078	0.533653	0.416159	0.47363	0.00636967	0.00347738	0.00349349	0.00444685	0.239038
MGE	tnpA_7	AATTGATGCGGACGGCTTAA	TCACCAAACTGTTTATGGAGTCGTT	Transposase	0.0690426	0.054581	0.0451468	0.0562568	0.00138037	0.00101966	0.000664123	0.00102138	0.0286391
MGE	Tp614	GGAAATCAACGGCATCCAGTT	CATCCATGCGCTTTTGTCTCT	Transposase	3.95107e-05	3.92499e-05	4.83849e-05	4.23818e-05	0.00369355	0.00263334	0.00254394	0.00295694	0.00149966
MGE	trfA	ACGAAGAAATGGTTGTCCTGTTC	CGTCAGCTTGCGGTACTTCTC	Transposase	3.76422e-05	6.72707e-05	0.000126057	7.699e-05	0	0	0	0	3.8495e-05
MLSB	carB	GGAGTGAGGCTGACCGTAGAAG	ATCGGCGAAACGCACAAA	efflux	3.44944e-05	4.2858e-05	4.51468e-05	4.08331e-05	0	0	0	0	2.04165e-05
MLSB	ereB	GCTTTATTTCAGGAGGCGGAAT	TTTTAAATGCCACAGCACAGAATC	deactivate	0	0	0	0	0.00109566	0.000574707	0.00055806	0.000742808	0.000371404
MLSB	erm34	GCGCGTTGACGACGATTT	TGGTCATACTCGACGGCTAGAAC	protection	3.91264e-05	0.000104764	0.000163787	0.000102559	0	0	0	0	5.12796e-05
MLSB	erm35	TTGAAAACGATGTTGCATTAAGTCA	TCTATAATCACAACTAACCACTTGAACGT	protection	0	0	0	0	0.0174687	0.0127795	0.0111928	0.0138137	0.00690683
MLSB	erm36	GGCGGACCGACTTGCAT	TCTGCGTTGACGACGGTTAC	protection	0.00106926	0.00362733	0.000802192	0.00183293	0.000941185	0.00063716	0.000887029	0.000821791	0.00132736
MLSB	ermA	TTGAGAAGGGATTTGCGAAAAG	ATATCCATCTCCACCATTAATAGTAAACC	protection	0.00629272	0.00652383	0.0054138	0.00607679	0.00310356	0.00180404	0.00131829	0.0020753	0.00407604
MLSB	ermB	TAAAGGGCATTTAACGACGAAACT	TTTATACCTCTGTTTGTTAGGGAATTGAA	protection	0.284555	0.252396	0.19194	0.242964	0.0445399	0.0185108	0.0132817	0.0254441	0.134204
MLSB	ermC	TTTGAAATCGGCTCAGGAAAA	ATGGTCTATTTCAATGGCAGTTACG	protection	0.0305609	0.0220078	0.0135365	0.0220351	0.010746	0.00468128	0.00179335	0.00574022	0.0138876
MLSB	ermF	CAGCTTTGGTTGAACATTTACGAA	AAATTCCTAAAATCACAACCGACAA	protection	0.000210861	0.000617869	0.000766042	0.000531591	0.037943	0.0204414	0.0161528	0.0248457	0.0126887
MLSB	ermT_1	GTTCACTAGCACTATTTTTAATGACAGAAGT	GAAGGGTGTCTTTTTAATACAATTAACGA	protection	0.000820323	0.000751121	0.000543839	0.000705094	0.000743625	0.00061157	0.000400408	0.000585201	0.000645148
MLSB	ermT_2	GTAAAATCCCTAGAGAATACTTTCATCCA	TGAGTGATATTTTTGAAGGGTGTCTT	protection	0.00052784	0.000538251	0.000454612	0.000506901	0.00164936	0.000720809	0.000274706	0.000881624	0.000694263
MLSB	ermX	GCTCAGTGGTCCCCATGGT	ATCCCCCCGTCAACGTTT	protection	0.0648774	0.0543889	0.0346014	0.0512892	0.00676077	0.0044193	0.00383268	0.00500425	0.0281467
MLSB	ermY	TTGTCTTTGAAAGTGAAGCAACAGT	TAACGCTAGAGAACGATTTGTATTGAG	protection	5.35396e-05	7.68019e-05	9.8627e-05	7.63228e-05	0.000367059	0.000313081	0.000532252	0.000404131	0.000240227
MLSB	lnuA_1	TGACGCTCAACACACTCAAAAA	TTCATGCTTAAGTTCCATACGTGAA	deactivate	0.905128	0.695493	0.437026	0.679215	0.0275955	0.0122043	0.00545862	0.0150861	0.347151
MLSB	lnuB_1	TGAACATAATCCCCTCGTTTAAAGAT	TAATTGCCCTGTTTCATCGTAAATAA	deactivate	0.0267262	0.0293789	0.0296229	0.028576	0.0181365	0.0136386	0.0113371	0.0143707	0.0214734
MLSB	lnuB_2	AAAGGAGAAGGTGACCAATACTCTGA	GGAGCTACGTCAAACAACCAGTT	deactivate	0.0392078	0.0420412	0.0398625	0.0403705	0.026652	0.0155394	0.01642	0.0195371	0.0299538
MLSB	lnuC	TGGTCAATATAACAGATGTAAACCAGATTT	CACCCCAGCCACCATCAA	deactivate	8.01563e-05	0.000130599	0.000106292	0.000105682	0	0	0	0	5.28412e-05
MLSB	matA/mel	TAGTAGGCAAGCTCGGTGTTGA	CCTGTGCTATTTTAAGCCTTGTTTCT	efflux	0.000332374	0.000675621	0.00109901	0.000702335	0.00869733	0.00763679	0.00828258	0.00820557	0.00445395
MLSB	mefA	CCGTAGCATTGGAACAGCTTTT	AAACGGAGTATAAGAGTGCTGCAA	efflux	0.000212197	0.00039523	0.00055759	0.000388339	0.00456033	0.00259211	0.00457758	0.00391001	0.00214917
MLSB	mphA_1	CTGACGCGCTCCGTGTT	GGTGGTGCATGGCGATCT	deactivate	0.0012388	0.00197755	0.00257638	0.00193091	0.000416903	0.000188849	0.000458153	0.000354635	0.00114277
MLSB	mphA_2	TGATGACCCTGCCATCGA	TTCGCGAGCCCCTCTTC	deactivate	8.13596e-05	0.000175641	0.000372971	0.000209991	0.000400901	0.00017792	0.000210494	0.000263105	0.000236548
MLSB	mphB	CGCAGCGCTTGATCTTGTAG	TTACTGCATCCATACGCTGCTT	deactivate	0	0	0	0	0.00208094	0.00113053	0.000490509	0.00123399	0.000616996
MLSB	mphC	CGTTTGAAGTACCGAATTGGAAA	GCTGCGGGTTTGCCTGTA	deactivate	0.00099102	0.000820289	0.000474966	0.000762092	0	0	0	0	0.000381046
MLSB	msrA_1	CTGCTAACACAAGTACGATTCCAAAT	TCAAGTAAAGTTGTCTTACCTACACCATT	efflux	0.01382	0.0105389	0.00661553	0.0103248	0	0	0	0	0.0051624
MLSB	msrA_2	AACGAAATCAAGCGCAACAA	CAACCGTGCCTTTTTCTTTTG	efflux	0.00701723	0.00549481	0.00326576	0.00525927	0	0	0	0	0.00262963
MLSB	msrC_1	TCAGACCGGATCGGTTGTC	CCTATTTTTTGGAGTCTTCTCTCTAATGTT	efflux	0.0106172	0.012078	0.0112008	0.0112987	0	0	0	0	0.00564934
MLSB	msrC_2	GAATCACTTGTCCGCAGTTTGTT	CGTACACAACGGTTTCGTCAGA	efflux	3.79079e-05	3.37775e-05	3.18161e-05	3.45005e-05	0	0	0	0	1.72502e-05
MLSB	oleC	CCCGGAGTCGATGTTCGA	GCCGAAGACGTACACGAACAG	efflux	7.17057e-05	0.000130439	0.000127476	0.000109874	0.000104705	8.06406e-05	0.000141583	0.000108976	0.000109425
MLSB	pikR1	TCGACATGCGTGACGAGATT	CCGCGAATTAGGCCAGAA	protection	3.64955e-05	4.07801e-05	4.62188e-05	4.11648e-05	0	0	0	0	2.05824e-05
MLSB	pikR2	TCGTGGGCCAGGTGAAGA	TTCCCCTTGCCGGTGAA	protection	0.000257902	0.000312692	0.00063513	0.000401908	6.01789e-05	4.78241e-05	8.3801e-05	6.39347e-05	0.000232921
MLSB	pncA	GCAATCGAGGCGGTGTTC	TTGCCGCAGCCAATTCA	protection	0.000452776	0.000590563	0.000498137	0.000513825	0.00101262	0.00109524	0.0014929	0.00120025	0.000857039
MLSB	vatC_1	CGGAAATTGGGAACGATGTT	GCAATAATAGCCCCGTTTCCTA	deactivate	4.57805e-05	7.76266e-05	4.07687e-05	5.47253e-05	0	0	0	0	2.73626e-05
MLSB	vatE_1	GGTGCCATTATCGGAGCAAAT	TTGGATTGCCACCGACAAT	deactivate	0.00370893	0.00343921	0.00225649	0.00313488	0.000405425	0.000259245	0.000332681	0.00033245	0.00173366
MLSB	vatE_2	GACCGTCCTACCAGGCGTAA	TTGGATTGCCACCGACAATT	deactivate	0.00425132	0.00416949	0.00298884	0.00380321	0.00038373	0.000287208	0.000282715	0.000317884	0.00206055
MLSB	vgaA_1	CGAGTATTGTGGAAAGCAGCTAGTT	CCCGTACCGTTAGAGCCGATA	efflux	0.000179065	0.000124128	8.41537e-05	0.000129116	0	0	0	0	6.45578e-05
MLSB	vgaB_1	TAAAAGAGAATAAGGCGCAAGGA	TGTTTAGTAGCATGTTGCATTTTCC	efflux	4.0135e-05	4.35174e-05	4.80572e-05	4.39032e-05	0	0	0	0	2.19516e-05
MLSB	vgb_1	AGGGAGGGTATCCATGCAGAT	ACCAAATGCGCCCGTTT	deactivate	5.06342e-05	4.9731e-05	5.53358e-05	5.19003e-05	0	0	0	0	2.59502e-05
MLSB	vgb_2	CCACGATGGCTGCCTTTG	GGCCATGCAGGACGGATAT	deactivate	6.0324e-05	9.5378e-05	8.9275e-05	8.1659e-05	0	0	0	0	4.08295e-05
MLSB	vgbB	CAGCCGGATTCTGGTCCTT	TACGATCTCCATTCAATTGGGTAAA	deactivate	0	0	0	0	0.000341355	0.000168909	0.000253569	0.000254611	0.000127306
Other	bacA_2	TTCCACGACACGATTAAGTCATTG	CGGCTCTTTCGGCTTCAG	deactivate	0.000964555	0.00150871	0.00150054	0.0013246	0	0	0	0	0.000662302
Other	mcr1	TCTTGTGGCGAGTGTTGCCGT	CCAATGATACGCATGATAAACGCTG	Colistin	0.000673105	0.00134325	0.00209887	0.00137174	0.000576189	0.000358844	0.000186224	0.000373752	0.000872747
Other	merA	GTGCCGTCCAAGATCATG	GGTGGAAGTCCAGTAGGGTGA	deactivate	0.000183355	0.000456825	0.000875484	0.000505221	0.00229892	0.000918792	0.000248995	0.00115557	0.000830395
Other	qacE∆1_1	TCGCAACATCCGCATTAAAA	ATGGATTTCAGAACCAGAGAAAGAAA	efflux	0.0687962	0.0726528	0.0658662	0.0691051	0.432608	0.10635	0.067588	0.202182	0.135644
Other	qacE∆1_2	CCCCTTCCGCCGTTGT	CGACCAGACTGCATAAGCAACA	efflux	0.0855087	0.0936499	0.0806311	0.0865966	0.209621	0.109564	0.111184	0.143456	0.115026
Other	qacE∆1_3	GTCGGTGTTGCTTATGCAGTCT	CAACCAGGCAATGGCTGTAA	efflux	0.047721	0.0513659	0.0472111	0.048766	0.163621	0.0830708	0.0787215	0.108471	0.0786186
Phenicol	catA1	GGGTGAGTTTCACCAGTTTTGATT	CACCTTGTCGCCTTGCGTATA	deactivate	0.0116281	0.0106928	0.00905733	0.0104594	0.00590895	0.00117277	0.000379765	0.00248716	0.00647329
Phenicol	catB8	CACTCGACGCCTTCCAAAG	CCGAGCCTATCCAGACATCATT	deactivate	0.000269429	0.000314431	0.000216872	0.000266911	5.55885e-05	4.80216e-05	8.20162e-05	6.18754e-05	0.000164393
Phenicol	ceoA	ATCAACACGGACCAGGACAAG	GGAAAGTCCGCTCACGATGA	efflux	8.0927e-05	0.000118019	0.00024531	0.000148085	6.36242e-05	6.02609e-05	9.39804e-05	7.26218e-05	0.000110354
Phenicol	cmlA_2	AATTTTGCCGATTATTGCTGAAA	GATTGTCATCATTCGTTTATCACCAA	efflux	0.000371128	0.000699793	0.00075564	0.000608854	0.000249616	8.24524e-05	0.000243032	0.0001917	0.000400277
Phenicol	cmlA_3	AGGAAGCATCGGAACGTTGA	ACAGACCGAGCACGACTGTTG	efflux	0.000331202	0.000572716	0.000615229	0.000506382	0.000126845	0.000136376	0.000165206	0.000142809	0.000324596
Phenicol	cmlA_4	GCGCTCTTCGAGGATTCG	CCGCCCAAGCAGAAGTAGAC	efflux	0.000191861	0.000352719	0.000449131	0.000331237	0.000131017	7.77873e-05	9.68447e-05	0.000101883	0.00021656
Phenicol	cmxA	GCGATCGCCATCCTCTGT	TCGACACGGAGCCTTGGT	efflux	0.0601303	0.0546083	0.0449791	0.0532392	0.265363	0.206336	0.193271	0.221657	0.137448
Phenicol	floR_1	ATTGTCTTCACGGTGTCCGTTA	CCGCGATGTCGTCGAACT	efflux	0.000660157	0.00119235	0.00147847	0.00111033	0.0537027	0.0266841	0.0263369	0.0355745	0.0183424
Phenicol	mdtL	TGCTGATCGGGATTCTGATTG	CAGGCGCGACGAACATAAT	efflux	0.00110536	0.00134299	0.00139353	0.00128063	0	0	0	0	0.000640314
Phenicol	rarD_2	TGACGCATCGCGTGATCT	AAATTTTCTGTGGCGTCTGAATC	efflux	0.0002105	0.000230949	0.000403376	0.000281608	0	0	0	0	0.000140804
Phenicol	yceL/mdtH_2	GCAGTTGCATATCGCCTTCTC	CTTCCCGGCAAACAGCAT	efflux	0.00063091	0.000967664	0.00105684	0.000885139	0	0	0	0	0.00044257
Quinolone	qnrB	GCGACGTTCAGTGGTTCAGA	GCTGCTCGCCAGTCGAA	protection	0.000322063	0.000597592	0.00103011	0.000649921	0	0	0	0	0.000324961
Sulfonamide	folA_1	CGAGCAGTTCCTGCCAAAG	CCCAGTCATCCGGTTCATAATC	protection	0.000246237	0.00021153	0.000202389	0.000220052	0	0	0	0	0.000110026
Sulfonamide	folA_2	CGAGCAGTTCCTGCCAAAG	CCCAGTCATCCGGTTCATAATC	protection	6.127e-05	9.74219e-05	0.000115544	9.1412e-05	0	0	0	0	4.5706e-05
Sulfonamide	sul1_1	CGCACCGGAAACATCGCTGCAC	TGAAGTTCCGCCGCAAGGCTCG	protection	0.107823	0.120133	0.112763	0.113573	0.173457	0.0980988	0.0929055	0.121487	0.11753
Sulfonamide	sul1_2	GCCGATGAGATCAGACGTATTG	CGCATAGCGCTGGGTTTC	protection	0.0812481	0.0927006	0.081519	0.0851559	0.127277	0.0888548	0.0985621	0.104898	0.0950269
Sulfonamide	sul1_3	CAGCGCTATGCGCTCAAG	ATCCCGCTGCGCTGAGT	protection	6.20081e-05	6.51252e-05	0.000125968	8.43671e-05	0.0449084	0.0432481	0.0705298	0.0528954	0.0264899
Sulfonamide	sul2_1	TCCGGTGGAGGCCGGTATCTGG	CGGGAATGCCATCTGCCTTGAG	protection	0.00643739	0.0118263	0.0137298	0.0106645	0.165073	0.0862115	0.076957	0.109414	0.0600391
Sulfonamide	sul2_2	TCATCTGCCAAACTCGTCGTTA	GTCAAAGAACGCCGCAATGT	protection	0.0057822	0.0138545	0.0175086	0.0123818	0.160883	0.124765	0.104849	0.130166	0.0712737
Sulfonamide	sul3	TCCGTTCAGCGAATTGGTGCAG	TTCGTTCACGCCTTACACCAGC	protection	0.00209431	0.00366612	0.00449252	0.00341765	0.000249426	0.00038787	0.00070685	0.000448049	0.00193285
Sulfonamide	sul4	TCAACGTCACTCCAGACAGC	TGGAAATAACGACGTCCACA	protection	3.2021e-05	5.0196e-05	6.78036e-05	5.00069e-05	0	0	0	0	2.50034e-05
Tetracycline	tet32	CCATTACTTCGGACAACGGTAGA	CAATCTCTGTGAGGGCATTTAACA	protection	0.000145239	0.000107263	0.000155031	0.000135844	0.00390811	0.00107675	0.000735399	0.00190675	0.0010213
Tetracycline	tet36_1	AGAATACTCAGCAGAGGTCAGTTCCT	TGGTAGGTCGATAACCCGAAAAT	protection	0	0	0	0	0.0317708	0.0263204	0.0276712	0.0285875	0.0142937
Tetracycline	tet36_2	TGCAGGAAAGACCTCCATTACAG	CTTTGTCCACACTTCCACGTACTATG	protection	0	0	0	0	0.0587037	0.0397866	0.0304455	0.0429786	0.0214893
Tetracycline	tetA/B_1	AGTGCGCTTTGGATGCTGTA	AGCCCCAGTAGCTCCTGTGA	efflux	0.00040499	0.000745097	0.000881216	0.000677101	0.00397491	0.00225288	0.00183654	0.00268811	0.00168261
Tetracycline	tetA/B_2	GCCCAGTGCTGTTGTTGTCAT	TGAAAGCAAACGGCCTAAATACA	efflux	0.000496521	0.000752502	0.000854796	0.000701273	0.0110147	0.00287155	0.00252733	0.00547118	0.00308623
Tetracycline	tetA_2	CTCACCAGCCTGACCTCGAT	CACGTTGTTATAGAAGCCGCATAG	efflux	0.00121447	0.00147044	0.00180316	0.00149602	0.00632179	0.00402135	0.00526626	0.00520313	0.00334958
Tetracycline	tetC_1	CATATCGCAATACATGCGAAAAA	AAAGCCGCGGTAAATAGCAA	efflux	0.000148573	0.000232494	0.000282259	0.000221109	0.00427692	0.00212507	0.000567923	0.00232331	0.00127221
Tetracycline	tetC_2	ACTGGTAAGGTAAACGCCATTGTC	ATGCATAAACCAGCCATTGAGTAAG	efflux	0.000445667	0.00108071	0.00107708	0.000867819	0.00518782	0.00266721	0.00199569	0.00328357	0.0020757
Tetracycline	tetC_3	TGCGTTGATGCAATTTCTATGC	GGAATGGTGCATGCAAGGAG	efflux	0	0	0	0	0.000464916	8.08184e-05	8.58153e-05	0.000210517	0.000105258
Tetracycline	tetD_3	TGTCATCGCGCTGGTGATT	CATCCGCTTCCGGGAGAT	efflux	0.000127726	0.000305472	0.000257337	0.000230178	0	0	0	0	0.000115089
Tetracycline	tetG_1	TCAACCATTGCCGATTCGA	TGGCCCGGCAATCATG	efflux	0.001698	0.00291371	0.00342283	0.00267818	0.00234415	0.00179551	0.00166055	0.0019334	0.00230579
Tetracycline	tetG_2	CATCAGCGCCGGTCTTATG	CCCCATGTAGCCGAACCA	efflux	0.000420666	0.00113978	0.00140927	0.000989909	0.00584151	0.004043	0.00364013	0.00450821	0.00274906
Tetracycline	tetH	TTTGGGTCATCTTACCAGCATTAA	TTGCGCATTATCATCGACAGA	efflux	0	0	0	0	0.0232824	0.0124074	0.0128874	0.0161924	0.0080962
Tetracycline	tetJ	GGGTGCCGCATTAGATTACCT	TCGTCCAATGTAGAGCATCCATA	efflux	0.0121525	0.0139379	0.0131975	0.013096	0	0	0	0	0.00654798
Tetracycline	tetK	CAGCAGTCATTGGAAAATTATCTGATTATA	CCTTGTACTAACCTACCAAAAATCAAAATA	efflux	0.0413126	0.0321045	0.0193169	0.0309113	0.00171764	0.000728828	0.00034193	0.000929466	0.0159204
Tetracycline	tetL_2	ATGGTTGTAGTTGCGCGCTATAT	ATCGCTGGACCGACTCCTT	efflux	0.093918	0.0876039	0.0707991	0.084107	0.0313105	0.0197882	0.0174649	0.0228545	0.0534808
Tetracycline	tetM_1	TAATATTGGAGTTTTAGCTCATGTTGATG	CCTCTCTGACGTTCTAAAAGCGTATTAT	protection	0.11923	0.130775	0.106019	0.118675	0.222193	0.132152	0.074047	0.142797	0.130736
Tetracycline	tetM_2	GCAATTCTACTGATTTCTGC	CTGTTTGATTACAATTTCCGC	protection	0.00802721	0.00909305	0.00671422	0.00794483	0.0883219	0.0576063	0.047091	0.0643397	0.0361423
Tetracycline	tetM_3	CATCATAGACACGCCAGGACATAT	CGCCATCTTTTGCAGAAATCA	protection	0.209172	0.205233	0.168304	0.194236	0.27314	0.154347	0.170673	0.199387	0.196811
Tetracycline	tetO_1	ATGTGGATACTACAACGCATGAGATT	TGCCTCCACATGATATTTTTCCT	protection	0.00340022	0.00358956	0.00320413	0.00339797	0.00238094	0.00167075	0.00171412	0.00192194	0.00265995
Tetracycline	tetO_2	CAACATTAACGGAAAGTTTATTGTATACCA	TTGACGCTCCAAATTCATTGTATC	protection	0.00143907	0.00164569	0.00183939	0.00164139	0.00528251	0.0021335	0.000823835	0.00274661	0.002194
Tetracycline	tetPA	GGAAACCTTAGTTCAGTGACTTGG	CCCATTTAACCACGCACTGAA	efflux	0	0	0	0	0.0075801	0.00498762	0.00406432	0.00554401	0.00277201
Tetracycline	tetPB_1	TGGGCGACAGTAGGCTTAGAA	TGACCCTACTGAAACATTAGAAATATACCT	protection	0	0	0	0	0.000413935	0.000243202	0.000221952	0.00029303	0.000146515
Tetracycline	tetPB_2	CTGAAGTGGAGCGATCATTCC	CCCTCAACGGCAGAAATAACTAA	protection	0	0	0	0	0.263118	0.201416	0.36084	0.275125	0.137562
Tetracycline	tetPB_3	ACACCTGGACACGCTGATTTT	ACCGTCTAGAACGCGGAATG	protection	5.34604e-05	6.4389e-05	7.99337e-05	6.59277e-05	0	0	0	0	3.29639e-05
Tetracycline	tetQ	CGCCTCAGAAGTAAGTTCATACACTAAG	TCGTTCATGCGGATATTATCAGAAT	protection	0	0	0	0	0.055143	0.0234763	0.0175363	0.0320519	0.0160259
Tetracycline	tetR_2	ATGAGTTCGGCCAGAATTTCC	GGTTGTGCGCGAAATGATT	regulator	0.000570208	0.00061474	0.000928245	0.000704398	0.00529645	0.00354312	0.00483105	0.00455687	0.00263063
Tetracycline	tetR_3	CGCGATAGACGCCTTCGA	TCCTGACAACGAGCCTCCTT	regulator	0.000290409	0.000413964	0.000553975	0.000419449	0.00495482	0.00242298	0.00129122	0.00288967	0.00165456
Tetracycline	tetS	TTAAGGACAAACTTTCTGACGACATC	TGTCTCCCATTGTTCTGGTTCA	protection	0.00115215	0.00165367	0.0019077	0.00157117	0.000229194	0.000172384	7.8757e-05	0.000160112	0.000865643
Tetracycline	tetT	CCATATAGAGGTTCCACCAAATCC	TGACCCTATTGGTAGTGGTTCTATTG	protection	0	0	0	0	0.00201835	0.00143878	0.00198172	0.00181295	0.000906475
Tetracycline	tetU_2	AACAGCGGGTTAAGTGTGCAA	ATGGTATCATTCAGTTTTCCGACAAT	unknown	0.00540554	0.00955809	0.00878016	0.0079146	0	0	0	0	0.0039573
Tetracycline	tetW	ATGAACATTCCCACCGTTATCTTT	ATATCGGCGGAGAGCTTATCC	protection	0.0342392	0.0297405	0.0179139	0.0272979	0.0247884	0.0164393	0.0180181	0.0197486	0.0235232
Tetracycline	tetX	AAATTTGTTACCGACACGGAAGTT	CATAGCTGAAAAAATCCAGGACAGTT	deactivate	0.00479836	0.0160566	0.0224648	0.0144399	0.25395	0.114207	0.0676099	0.145256	0.0798478
Trimethoprim	dfrA1_1	GGAATGGCCCTGATATTCCA	AGTCTTGCGTCCAACCAACAG	deactivate	0.0215538	0.0225688	0.018996	0.0210395	0.0523586	0.0277903	0.0135682	0.031239	0.0261393
Trimethoprim	dfrA1_2	TTCAGGTGGTGGGGAGATATAC	TTAGAGGCGAAGTCTTGGGTAA	deactivate	0.0271962	0.0278572	0.0248319	0.0266284	0.043751	0.0223102	0.0136304	0.0265639	0.0265961
Vancomycin	vanA	AAAAGGCTCTGAAAACGCAGTTAT	CGGCCGTTATCTTGTAAAAACAT	protection	0.00209416	0.00170281	0.00139329	0.00173009	0	0	0	0	0.000865043
Vancomycin	vanB_1	TTGTCGGCGAAGTGGATCA	AGCCTTTTTCCGGCTCGTT	protection	0.000108803	0.000209023	0.000391618	0.000236481	0.000197285	0.00018065	0.000192554	0.000190163	0.000213322
Vancomycin	vanB_3	GGCTGTTTCGGGCTGTGA	AACAACTAACGCGGCACTGTT	protection	0.000628052	0.00149215	0.00175001	0.00129007	0.000100228	8.42029e-05	9.74726e-05	9.39678e-05	0.000692019
Vancomycin	vanC_1	ACAGGGATTGGCTATGAACCAT	TGACTGGCGATGATTTGACTATG	protection	0.000547563	0.000890528	0.00132699	0.000921695	0	0	0	0	0.000460848
Vancomycin	vanC_2	CCTGCCACAATCGATCGTT	CGGCTTCATTCGGCTTGATA	protection	0.000906415	0.00110773	0.00102497	0.00101304	0	0	0	0	0.000506519
Vancomycin	vanC_3	AGGCGATAGCGGGTATTGAA	CAATCGTCAATTGCTCATTTCC	protection	0.000785254	0.00213709	0.0025351	0.00181915	0.00048397	0.000288804	0.000144046	0.000305607	0.00106238
Vancomycin	vanC1	AAATCAATACTATGCCGGGCTTT	CCGACCGCTGCCATCA	protection	0.000429095	0.000406521	0.000412124	0.000415913	0	0	0	0	0.000207957
Vancomycin	vanC2/vanC3	TTTGACTGTCGGTGCTTGTGA	TCAATCGTTTCAGGCAATGG	protection	0.000753374	0.00157478	0.00174682	0.00135832	0	0	0	0	0.000679161
Vancomycin	vanHB	GAGGTTTCCGAGGCGACAA	CTCTCGGCGGCAGTCGTAT	protection	0.000232948	0.000286926	0.000396741	0.000305538	0	0	0	0	0.000152769
Vancomycin	vanRA_1	CCCTTACTCCCACCGAGTTTT	TTCGTCGCCCCATATCTCAT	protection	0.00158308	0.00136454	0.0010623	0.00133664	0	0	0	0	0.000668321
Vancomycin	vanRA_2	CCACTCCGGCCTTGTCATT	GCTAACCACATTCCCCTTGTTTT	protection	0.00198147	0.00220548	0.00167988	0.00195561	0	0	0	0	0.000977805
Vancomycin	vanRB	GCCCTGTCGGATGACGAA	TTACATAGTCGTCTGCCTCTGCAT	protection	4.07051e-05	5.51386e-05	4.2046e-05	4.59632e-05	0	0	0	0	2.29816e-05
Vancomycin	vanRC	TGCGGGAAAAACTGAACGA	CCCCCCATACGGTTTTGATTA	protection	6.46478e-05	9.51037e-05	7.34493e-05	7.77336e-05	0	0	0	0	3.88668e-05
Vancomycin	vanRC4	AGTGCTTTGGCTTATCTCGAAAA	TCCGGCAGCATCACATCTAA	protection	0.000115977	0.000123312	0.000161436	0.000133575	0	0	0	0	6.67875e-05
Vancomycin	vanSA	CGCGTCATGCTTTCAAAATTC	TCCGCAGAAAGCTCAATTTGTT	protection	0.001645	0.00140956	0.00127192	0.00144216	0	0	0	0	0.000721079
Vancomycin	vanSC_1	GCCATCAGCGAGTCTGATGA	CAGCTGGGATCGTTTTTCCTT	protection	0.000198068	0.000498891	0.000839099	0.000512019	0	0	0	0	0.00025601
Vancomycin	vanSC_2	ATCAACTGCGGGAGAAAAGTCT	TCCGCTGTTCCGCTTCTT	protection	0.000585747	0.000740497	0.000586183	0.000637476	0	0	0	0	0.000318738
Vancomycin	vanTC_1	CACACGCATTTTTTCCCATCTAG	CAGCCAACAGATCATCAAAACAA	protection	0.000442528	0.000885858	0.00105348	0.000793956	0	0	0	0	0.000396978
Vancomycin	vanTC_2	ACAGTTGCCGCTGGTGAAG	CGTGGCTGGTCGATCAAAA	protection	0.000628052	0.00149215	0.00175001	0.00129007	8.56397e-05	5.48856e-05	8.58153e-05	7.54469e-05	0.000682759
Vancomycin	vanTE	GTGGTGCCAAGGAAGTTGCT	CGTAGCCACCGCAAAAAAAT	protection	0.00096642	0.00107425	0.000892922	0.000977865	0	0	0	0	0.000488932
Vancomycin	vanXA	CGCTAAATATGCCACTTGGGATA	TCAAAAGCGATTCAGCCAACT	protection	0.00131622	0.00129743	0.00127347	0.0012957	0	0	0	0	0.000647852
Vancomycin	vanYD_1	AAGGCGATACCCTGACTGTCA	ATTGCCGGACGGAAGCA	protection	4.1163e-05	6.74566e-05	0.00021848	0.000109033	0	0	0	0	5.45166e-05

## Sheet: ARGs groups
Gene group	Chicken Litter 1	Chicken Litter 2	Chicken Litter 3	Chicken Litter [average]	Chicken Manure 1	Chicken Manure 2	Chicken Manure 3	Chicken Manure [average]	Chicken Wastes [average]
Aminoglycoside	0.644237	0.647028	0.523773	0.605013	0.979038	0.537759	0.457524	0.658107	0.63156
Beta Lactam	0.0786896	0.0955545	0.0986307	0.0909583	0.00836965	0.00431781	0.0040767	0.00558805	0.0482732
Integrons	0.299076	0.369505	0.360374	0.342985	0.353228	0.208634	0.230128	0.263997	0.303491
MDR	0.0962395	0.125104	0.125896	0.115747	0.0464765	0.0256395	0.0232164	0.0317774	0.073762
MGE	1.26032	1.34399	1.16258	1.25563	0.457827	0.265788	0.239748	0.321121	0.788376
MLSB	1.40369	1.14938	0.788049	1.11371	0.216207	0.120541	0.100046	0.145598	0.629652
Other	0.203847	0.220977	0.198183	0.207669	0.808726	0.300263	0.257928	0.455639	0.331654
Phenicol	0.0756098	0.0710928	0.0606508	0.0691178	0.325601	0.234598	0.220668	0.260289	0.164704
Quinolone	0.000322063	0.000597592	0.00103011	0.000649921	0	0	0	0	0.000324961
Sulfonamide	0.203786	0.242605	0.230524	0.225639	0.671847	0.441566	0.44451	0.519308	0.372473
Tetracycline	0.540262	0.550832	0.452166	0.51442	1.39893	0.836221	0.877949	1.0377	0.77606
Trimethoprim	0.0487499	0.050426	0.043828	0.0476679	0.0961095	0.0501006	0.0271986	0.0578029	0.0527354
Vancomycin	0.0160947	0.0211172	0.0218823	0.0196981	0.000867123	0.000608543	0.000519888	0.000665184	0.0101816
